# Supplementary material for: New Flavonoid Derivatives from Melodorum fruticosum and Their α-Glucosidase Inhibitory and Cytotoxic Activities
Source: Molecules. 2022 Jun 22;27(13):4023. doi: 10.3390/molecules27134023 (PMC9268484; doi:10.3390/molecules27134023)
Supplement: Supplementary file 1 [file molecules-27-04023-s001.zip]

Archive with 1 entries (1 files):
- molecules-1776789-supplementary.pdf
